# Supplementary material for: ClinVAP: a reporting strategy from variants to therapeutic options
Source: Bioinformatics. 2019 Dec 12;36(7):2316–7. doi: 10.1093/bioinformatics/btz924 (PMC7141851; doi:10.1093/bioinformatics/btz924)
Supplement: btz924_Supplementary_Data [file btz924_supplementary_data.zip]

Archive with 4 entries (3 files):
- btz924-suppl_data/
- btz924-suppl_data/SupplementaryMaterialA_PipelineDocumentation.pdf
- btz924-suppl_data/SupplementaryMaterialB_ExampleReport.pdf
- btz924-suppl_data/SupplementaryMaterialC_Template.docx
